# Supplementary material for: Evaluation of multi-antigen serological screening for active tuberculosis among people living with HIV
Source: PLoS One. 2020 Jun 4;15(6):e0234130. doi: 10.1371/journal.pone.0234130 (PMC7272080; doi:10.1371/journal.pone.0234130)
Supplement: S1 File — Values are the log median fluorescence intensity (MFI) minus the Bovine Serum Albumin (BSA) response. Zero represents an untransformed MFI value of 0. “tbpos” is defined as having TB if 1, and without TB as 0. (CSV) [file pone.0234130.s001.csv]

ID	Rv3881	RV0934P38	Ag85a	Ag85b	Ag85c	RV3873	Bfrb	RV2878cMPT53	RV2031hspx	ESAT6	CFP10	RV1980	antihumanIgG	tbpos
1	0	0	2.1690537	0.405465108	3.079613758	3.583518938	1.871802177	3.068052935	0	0	0	4.927253685	8.933169529	1
2	3.555348061	0	4.290459441	0.223143551	3.731699451	5.487904134	3.16758253	3.102342009	0	0	0	5.107459479	8.854058208	1
3	2.442347035	0	5.153291594	3.865979067	3.789855371	5.240423388	4.791649753	2.079441542	0.405465108	3.988984047	2.397895273	7.794411206	8.812061878	1
4	6.17586727	3.701301974	3.719651113	4.959342	5.547128665	5.769101941	4.698205052	6.433341941	3.70745584	5.877735782	5.786897381	5.288267031	8.899116691	1
5	3.496507561	0	5.347107531	5.370638028	3.526360525	4.372607413	3.36729583	5.786897381	0	2.944438979	3.881563798	4.442651256	8.863757192	1
6	1.098612289	4.600157644	3.188416617	3.886705197	3.772760938	4.96284463	4.077537444	3.657130756	0	4.672828834	4.779123493	7.901469908	8.834519014	1
7	1.609437912	0	3.218875825	2.197224577	2.351375257	3.766997233	3.650658241	0	-0.287682072	0	0	3.886705197	8.892267818	1
8	0	0	0	0	3.258096538	5.027164596	4.987025428	0	0	3.839452313	0	4.474491862	8.782246146	1
9	5.604882526	0	3.020424886	2.772588722	3.951243719	4.865609522	3.341093458	0	0	4.826311735	0	5.654242029	8.851054881	1
10	0	0	2.197224577	3.258096538	1.386294361	3.63758616	3.518980417	2.374905755	0	0	0	3.341093458	8.684866315	1
11	2.957511061	0	3.295836866	2.48490665	5.518456409	4.824305716	2.374905755	4.110873864	2.302585093	0	0	5.072043922	8.749455044	1
12	0	0	0	0	3.630985476	4.077537444	0	4.372607413	0	0	0	6.530877628	8.888963623	1
13	0	0	2.788092909	4.252060308	2.442347035	4.02087741	6.254789888	0	0	0	0	3.676300672	8.856518497	1
14	6.564912795	6.567375418	2.740840024	6.803505258	6.968850378	3.610917913	6.634633358	4.927253685	6.881154597	6.052089169	6.65769007	6.014936903	8.816111896	1
15	0	0	3.157000421	0	0.916290732	3.772760938	4.085976313	4.569543008	0	0	3.113515309	4.629862799	8.7751632	1
16	1.386294361	0	3.146305132	1.098612289	3.008154794	3.650658241	3.032546247	5.685279003	0	3.63758616	5.059425458	4.369447852	8.860711971	1
17	0	0	0	0	0	6.91274282	0	0	0	1.609437912	0	4.755743044	8.718295612	1
18	1.609437912	0	2.724579503	2.602689685	3.409496184	4.151039906	4.290459441	0	0	0	-0.693147181	4.259152537	8.815110208	1
19	1.832581464	0	4.17438727	3.198673118	3.401197382	4.016383021	3.157000421	4.716264233	0	7.553548763	2.079441542	3.555348061	8.836628259	1
20	3.020424886	-0.693147181	2.564949357	2.63905733	3.068052935	3.979681654	2.724579503	5.195730778	0	0.405465108	3.617651945	4.424846632	8.87483267	1
21	2.140066163	0	2.014903021	0	2.197224577	3.569532696	3.044522438	4.151039906	0	2.708050201	0.916290732	4.853981484	8.902727664	1
22	0	0	1.32175584	0	2.463853241	3.314186005	1.749199855	0	4.300680995	6.772221884	0	4.483002552	8.734881892	1
23	4.553876892	2.014903021	2.374905755	3.743604354	4.208417018	5.225746674	3.392829132	0	0	0	2.803360381	3.713572067	8.881871027	1
24	4.919980926	4.693638834	2.251291799	1.098612289	1.981001469	4.016383021	3.020424886	2.014903021	0	0	0	4.943426544	8.800641313	1
25	4.814214813	-0.287682072	4.454347296	4.564348191	5.339939041	5.607638614	5.966146739	0	0	0	2.788092909	5.287003607	8.591975936	1
26	6.602587892	0	3.079613758	3.16758253	2.917770732	3.682609841	4.359908829	1.558144618	-1.386294361	0	0	3.392829132	8.812880635	1
27	2.656756907	0	0	0	3.533686565	4.356708827	4.234106505	4.810149767	0	5.254887809	0	4.757891273	8.78866966	1
28	0	3.998200702	3.248434627	3.90197267	2.995732274	4.185859671	4.324132656	1.098612289	0	0	0	5.036952602	8.841773571	1
29	4.859812404	0	3.238678452	0	2.944438979	5.327876169	4.33073334	0	0	0	0	7.400620577	8.776591523	1
30	4.658710953	0	3.526360525	2.505525937	3.865979067	6.333723579	3.951243719	0	0	0	0	6.388981485	8.707606918	1
31	4.59764192	0	3.449987546	4.421848129	6.000176488	7.403213426	3.032546247	5.557792847	0	4.366278278	1.749199855	6.266726053	8.867462664	1
32	0	0	2.327277706	-0.287682072	3.33220451	4.290459441	2.374905755	0	0	0	0	3.761200116	8.792169891	1
33	1.558144618	1.098612289	2.014903021	1.609437912	2.463853241	3.540959324	2.197224577	0	2.079441542	0	0	5.075173815	8.537828805	1
34	3.926911618	0	1.909542505	0	0	2.277267285	0	0	4.617592706	0	0	4.193435465	8.852378887	1
35	4.905274778	3.886705197	2.970414466	4.993828176	5.539300836	4.649187071	4.722953222	0.693147181	0	2.63905733	4.433788569	5.416100402	8.8648173	1
36	7.077709002	0	2.351375257	1.386294361	1.945910149	2.917770732	2.890371758	0	2.351375257	0	5.370638028	5.863631176	8.848078421	1
37	3.392829132	-0.693147181	2.90416508	2.957511061	3.624340933	6.613384218	2.772588722	0	3.511545439	1.098612289	0	4.182050143	8.763193525	1
38	1.704748092	0	2.772588722	1.386294361	3.465735903	3.941581808	3.974997805	0	0	1.252762968	0	5.857933154	8.862554375	1
39	2.302585093	0	3.433987204	1.945910149	3.020424886	4.540631665	2.833213344	1.32175584	2.251291799	0	0	4.610157727	8.934751547	1
40	4.01186834	0	2.277267285	3.417726684	3.974997805	6.347826942	3.16758253	5.625820933	4.705015521	5.837730447	4.208417018	5.696254208	8.859505485	1
41	2.351375257	0	2.803360381	0	3.795489189	4.584967479	1.446918983	0	0.916290732	0	0	5.493061443	8.678120856	1
42	2.957511061	0	3.533686565	2.397895273	3.465735903	4.641984159	4.158883083	1.749199855	1.504077397	1.704748092	0.693147181	6.313548046	8.894670263	1
43	2.63905733	0	2.442347035	2.995732274	3.518980417	3.079613758	2.818398258	0	3.70745584	2.564949357	2.251291799	3.688879454	8.772920093	1
44	2.656756907	8.504411857	0	0	3.442019376	3.198673118	6.331056911	4.816241156	6.557133407	0	0	3.258096538	8.731659202	1
45	0	0	0	2.890371758	0	3.886705197	2.505525937	0	0	0	0	3.146305132	8.767796256	1
46	0	0	2.197224577	-1.386294361	3.663561646	5.099866428	3.488902962	2.862200881	0	5.418320159	0	4.705015521	8.853629713	1
47	0	0	3.844814256	1.871802177	3.860729711	4.80811103	4.327438444	1.446918983	0	2.740840024	0	4.060443011	8.88086361	1
48	4.448516376	0	1.446918983	3.375879574	4.08176578	4.753590191	3.755369195	3.663561646	0	4.135166557	5.770662003	4.273187855	8.839747594	1
49	0	0	2.583997552	2.724579503	2.63905733	3.401197382	3.295836866	0	0	0	0	5.686127539	8.576310796	1
50	8.516392871	0	0	0	0	3.208825489	0	9.297343416	0	0	8.168486417	4.852030264	8.76013937	1
51	2.564949357	0	3.238678452	2.140066163	3.349904087	4.102643365	5.934232601	4.494238625	0.405465108	6.609012259	3.481240089	4.259152537	8.827468113	1
52	2.803360381	8.322454865	3.267665989	2.90416508	3.650658241	3.314186005	2.970414466	0	5.534377143	0	1.098612289	3.676300672	8.646113971	1
53	2.564949357	0	3.688879454	2.833213344	3.218875825	5.515442846	3.725693427	4.069026754	0	0.559615788	4.540631665	4.025351691	8.788364712	1
54	0	0	2.351375257	3.33220451	4.783316371	5.079850363	3.33220451	0	4.85787254	0	0	6.329275173	8.611138804	1
55	0	0	3.979681654	0	2.374905755	4.266194819	3.941581808	1.749199855	0	4.131158535	0	6.788408521	8.785157133	1
56	4.976733742	0	4.812184355	4.230476737	5.429345629	5.832615346	4.548599834	0	3.32323584	3.743604354	0.405465108	5.904680417	8.776822951	1
57	4.185859671	0	3.228826156	2.302585093	3.743604354	5.169062531	4.936270879	2.890371758	0	0	0	4.646791861	8.692448172	1
58	3.16758253	2.079441542	2.983153491	3.401197382	4.327438444	5.020585625	4.127134385	2.48490665	5.062595033	2.079441542	2.602689685	4.244917421	8.657911198	1
59	3.970291914	2.724579503	3.16758253	3.457892725	4.047427642	4.007333185	4.151039906	3.921973336	0	3.789855371	3.218875825	5.403802874	8.845705258	1
60	5.40829222	5.422744945	1.945910149	5.906723319	6.56948142	4.182050143	5.539300836	5.010635294	0	4.158883083	5.497168225	6.679599186	8.769584817	1
61	2.351375257	0	0	2.397895273	2.251291799	1.945910149	2.277267285	0	4.661077818	0.405465108	0	3.784189634	8.595449689	1
62	1.871802177	0	0	2.277267285	3.488902962	5.928924029	3.305053521	4.483002552	0	2.140066163	0	5.224401684	8.822101045	1
63	0	3.784189634	0	0	0	2.890371758	0	0	0	0	0	4.727387819	8.774119621	1
64	7.127091592	0	2.890371758	2.772588722	3.079613758	3.33220451	2.803360381	7.02331362	1.981001469	4.693638834	5.937536205	4.959342	8.777940765	1
65	3.886705197	0	1.945910149	3.208825489	3.481240089	4.610157727	2.397895273	5.533389489	6.089611608	0	2.442347035	3.761200116	8.688790785	1
66	3.135494216	1.011600912	1.558144618	1.909542505	3.102342009	3.008154794	2.818398258	0.405465108	3.113515309	0.559615788	1.909542505	4.340553386	8.755382978	1
67	3.912023005	0	-0.287682072	3.208825489	2.656756907	3.102342009	2.224623552	4.92906364	0	0	3.146305132	3.409496184	8.655649935	1
68	4.529907701	3.044522438	2.014903021	4.474491862	4.505349851	3.784189634	4.094344562	0	1.871802177	2.995732274	3.749504076	4.394449155	8.723109197	1
69	5.654242029	0	0	2.047692843	2.931193752	2.833213344	1.832581464	0	0	0	0	4.25561271	8.87227687	1
70	3.481240089	0	2.983153491	3.749504076	4.127134385	4.966335035	3.998200702	0	0	0	2.351375257	4.679813729	8.934718614	1
71	0	0	1.609437912	1.178654996	3.583518938	3.839452313	2.047692843	4.49980967	3.277144733	2.90416508	0	3.417726684	8.726278385	1
72	6.212606096	5.501258211	5.072043922	6.432135911	6.309463629	4.975008116	6.087342747	3.970291914	3.056356895	7.174915716	6.11699527	6.361302478	8.708267993	1
73	4.262679877	2.583997552	2.442347035	6.073620405	4.244917421	4.056123349	3.63758616	2.564949357	0	2.545531272	3.392829132	4.877103901	8.803273983	1
74	3.839452313	1.871802177	6.697651341	6.432538083	5.409411414	5.017279837	3.33220451	0	0	1.945910149	1.386294361	5.736572297	8.792017962	1
75	1.945910149	0	2.602689685	0.916290732	2.862200881	3.481240089	1.791759469	0	0	-0.693147181	0	3.695110004	8.804550211	1
76	4.102643365	0.693147181	3.375879574	3.695110004	3.817712326	3.970291914	4.102643365	4.853981484	0	1.252762968	2.63905733	4.695924549	8.556510054	1
77	3.305053521	0	3.079613758	3.778491613	1.658228077	4.912654886	2.818398258	0	0	5.013963084	1.011600912	3.124565145	8.885094879	1
78	3.941581808	0	3.124565145	2.602689685	4.094344562	3.886705197	3.228826156	1.386294361	0	4.993828176	0.559615788	6.293419279	8.830835366	1
79	1.446918983	0	0	2.047692843	0	2.847812143	0	0	0	0	0	3.865979067	8.837971491	1
80	3.876395828	3.610917913	3.157000421	4.127134385	4.892227063	4.529907701	4.123093976	4.085976313	0.693147181	7.068172	4.047427642	5.793013608	8.922291566	1
81	0	0	3.349904087	1.504077397	3.871201011	4.879006852	4.123093976	4.375757022	0	0	0	5.046645732	8.764014206	1
82	3.504054767	0.916290732	0	4.442651256	3.912023005	3.834061464	1.981001469	5.081404365	0	0	4.182050143	5.53634953	8.736087728	1
83	4.007333185	2.63905733	2.442347035	4.347046916	5.384495063	6.292494637	4.189654742	2.983153491	0	0	3.314186005	4.189654742	8.88765269	1
84	4.337290741	3.749504076	2.818398258	4.73838903	5.10291057	3.979681654	4.356708827	2.197224577	0	3.951243719	4.310799125	5.575949103	8.637506357	1
85	6.228017785	3.008154794	2.983153491	1.945910149	2.788092909	4.810149767	5.910118908	2.374905755	4.182050143	4.397530821	0	4.182050143	8.692951591	1
86	0.916290732	0	3.286534473	1.945910149	2.862200881	3.743604354	4.382026635	5.078293943	3.749504076	0	0	4.923623917	8.744089692	1
87	0	0	3.267665989	0	3.36729583	4.307437778	0	4.363098625	0	0	0	4.68905167	8.558766903	1
88	2.079441542	0	3.526360525	2.397895273	3.488902962	5.167639043	3.931825633	0	2.970414466	0.916290732	0	4.561740628	8.807958007	1
89	7.759187439	7.301147806	3.912023005	7.994716625	8.151621647	2.890371758	7.337913	5.367143557	5.672463791	6.393172606	7.585408039	6.324358962	8.726116107	1
90	7.77169953	0	5.075173815	3.449987546	3.384390263	6.826545224	4.029806041	6.161207322	6.333279628	3.488902962	6.835184586	6.697959745	8.750524669	1
91	1.098612289	0	3.896909368	4.632298853	3.881563798	4.705015521	2.525728644	3.314186005	5.835541464	0	0	5.76126491	8.791486027	1
92	0	0	2.251291799	0	0	5.862209711	3.079613758	0	0	0	0	5.469114437	8.676246121	1
93	3.912023005	2.602689685	2.302585093	5.789195353	4.043051268	3.931825633	3.610917913	2.847812143	1.981001469	3.305053521	2.983153491	4.582413199	8.724410592	1
94	0	0	0	0	0	0	0	0	0	2.327277706	0	2.788092909	8.612548825	1
95	2.970414466	0	4.08176578	4.304065093	3.610917913	6.881411304	2.1690537	2.140066163	0	6.26053703	3.979681654	3.496507561	8.859327937	1
96	9.101780299	0	0	0	0	0	0	3.17805383	0	0	0	0	8.694711565	1
97	5.805887698	3.772760938	2.983153491	3.844814256	4.577284982	4.474491862	4.427836171	5.775327642	2.656756907	3.90197267	4.491441421	4.154969184	8.579040595	1
98	4.204692619	0	0	0	0	4.283586562	0	0	3.409496184	0	0	4.430816799	8.76229391	1
99	1.32175584	0.223143551	1.098612289	2.876385516	3.113515309	4.110873864	3.17805383	0	6.048553514	0	0.405465108	4.208417018	8.719766621	1
100	3.113515309	0	4.244917421	2.833213344	3.663561646	7.099201744	3.926911618	2.374905755	0	2.140066163	0	5.685279003	8.625688788	1
101	0	0	1.609437912	1.791759469	1.945910149	4.356708827	3.663561646	0	0	0	0.916290732	5.025523907	8.776321456	1
102	5.279389357	2.079441542	1.791759469	6.182084907	3.113515309	4.043051268	1.252762968	0	0.405465108	0	0	3.020424886	8.806161936	1
103	2.772588722	0	2.862200881	1.704748092	3.218875825	5.580672777	2.833213344	2.602689685	0	3.533686565	1.386294361	4.855928904	8.773074951	1
104	1.098612289	0	1.791759469	1.252762968	1.386294361	4.375757022	0	2.772588722	0	0	0	4.718498871	8.713705252	1
105	0	0	1.832581464	1.178654996	3.135494216	4.25561271	3.778491613	4.779123493	2.327277706	0	1.252762968	4.094344562	8.570876128	1
106	4.359908829	0	3.091042453	3.349904087	4.135166557	3.725693427	3.188416617	1.504077397	5.453182077	0.693147181	0	3.766997233	8.689253953	1
107	2.583997552	1.909542505	2.48490665	2.397895273	3.624340933	4.783316371	4.241326753	3.737669618	0	0	2.197224577	4.961094849	8.635953527	1
108	1.252762968	0	2.708050201	0.916290732	0.916290732	3.314186005	2.140066163	0	0	4.307437778	0	5.611301622	8.688243128	1
109	0	0	1.871802177	0	0	3.286534473	0	0	0	0	0	4.237723145	8.774274294	1
110	0	0	1.609437912	0	0	3.970291914	0	5.454252168	0	3.314186005	0	3.16758253	8.800189302	1
111	3.384390263	1.011600912	4.047427642	4.170533701	4.668144985	4.670489652	4.691347882	0	6.314453433	0	2.48490665	5.501258211	8.781593843	1
112	4.085976313	0	1.386294361	0	1.446918983	3.17805383	0.916290732	1.098612289	0	0	0	2.931193752	8.798869767	1
113	0.405465108	0	3.314186005	2.691243083	2.374905755	4.925440448	3.90197267	0	2.63905733	0	0	5.37412033	8.575414929	1
114	4.204692619	0	3.091042453	3.496507561	3.941581808	6.343001313	3.562465529	0	4.757891273	0.916290732	0	5.318119994	8.718091134	1
115	0.405465108	0	0.693147181	3.102342009	3.518980417	4.051784948	1.558144618	5.368309738	0	0	4.454347296	4.973279508	8.77419696	1
116	3.823191792	0	3.743604354	2.656756907	3.688879454	5.750984076	4.587515251	0	0	0	0	4.584967479	8.782246146	1
117	3.056356895	0	2.890371758	7.538761063	2.740840024	5.125450969	3.238678452	0	3.896909368	0	0	4.886582645	8.769351708	1
118	0	0	1.832581464	1.504077397	0.223143551	4.314149212	0	0	0	0	0	5.826737299	8.732102938	1
119	0	0	3.091042453	2.772588722	3.449987546	5.090678002	5.627621114	1.704748092	0	3.540959324	0	5.636573725	8.744009988	1
120	1.658228077	0	1.791759469	-0.287682072	3.511545439	4.353498551	0	4.21582446	0	0	0	4.637153232	8.799020659	1
121	0	1.504077397	2.957511061	2.48490665	2.674148649	4.602667056	2.564949357	4.617592706	1.871802177	0	1.386294361	6.02827852	8.707689576	1
122	3.569532696	0	3.384390263	2.079441542	1.871802177	4.85787254	2.374905755	0	0	1.871802177	0	3.091042453	8.661293535	1
123	0	0	0	0	0	0	0	0	0	0	0	0	8.742534326	1
124	3.784189634	0.810930216	3.135494216	3.755369195	4.110873864	4.471638793	5.157617484	2.197224577	0	0	2.708050201	6.262445428	8.823721552	1
125	7.316714276	6.96979067	4.40366581	7.594255417	7.771277945	6.849066283	7.132896833	5.02223443	4.430816799	6.150069577	7.110696123	7.681099002	8.839457834	1
126	5.123963979	0	3.314186005	3.228826156	4.310799125	3.951243719	3.135494216	5.734958092	0	0	4.629862799	3.701301974	8.832733592	1
127	0	0	2.463853241	2.047692843	2.564949357	5.035327907	2.014903021	3.228826156	0	4.248495242	0	7.797907353	8.794408175	1
128	0	0	1.981001469	0	0.405465108	3.90197267	0.916290732	0	0	4.230476737	0	4.372607413	8.842134921	1
129	0.405465108	0	0.916290732	1.386294361	1.832581464	4.718498871	0	3.871201011	0	0.916290732	1.871802177	5.330300412	8.728547522	1
130	3.401197382	6.151135675	0	0	0	4.884694071	0	2.674148649	2.862200881	0	0	9.173365136	8.734881892	1
131	6.823014051	0	3.713572067	4.320815904	4.760034897	4.670489652	4.248495242	0	-1.386294361	1.791759469	2.014903021	6.435348765	8.686260633	1
132	2.525728644	0	2.140066163	0	1.749199855	1.981001469	0.559615788	0	4.102643365	0	0	6.010040933	8.53929709	1
133	7.534361936	3.341093458	1.909542505	0	1.178654996	5.008967237	3.358637767	4.711779921	0	0	0	6.219098004	8.74305305	1
134	6.743175404	0	3.044522438	1.945910149	3.020424886	4.262679877	2.140066163	0	0	0	0	4.127134385	8.75786227	1
135	0	0	3.146305132	0	0	4.002777369	0	0	0	0	0	3.32323584	8.84904764	1
136	0	0	0.405465108	0.405465108	2.079441542	4.695924549	3.624340933	3.63758616	0	0	0	2.740840024	8.728749873	1
137	4.83031174	4.077537444	2.931193752	4.670489652	5.068904202	5.25096367	4.90897164	4.016383021	3.855452654	4.494238625	4.966335035	6.359141249	8.748582652	1
138	0	0	0	0	0	2.970414466	0	3.993602992	0	0	0	4.451436086	8.754397426	1
139	2.621038824	0	0.693147181	2.63905733	4.912654886	4.532599493	2.740840024	0	2.995732274	0	0	4.722953222	8.800226977	0
140	4.280132327	0	0.916290732	1.832581464	2.351375257	3.135494216	2.917770732	0	0	0.693147181	0	4.927253685	8.788707771	0
141	2.917770732	0	3.277144733	1.945910149	3.314186005	5.56738985	4.73838903	0	5.622210821	0	1.504077397	6.160679756	8.884714105	0
142	5.244389025	0	2.251291799	2.890371758	4.151039906	2.995732274	3.228826156	0	0	0	0	4.337290741	8.817297784	0
143	4.151039906	2.442347035	2.772588722	0.405465108	2.583997552	4.853981484	0	3.701301974	0	3.839452313	0	5.114995309	8.687948112	0
144	0	0	0	0	0	0	0	2.1102132	0	0	0	6.884486652	8.744926195	0
145	0	0	0	0	0	2.931193752	4.060443011	3.267665989	2.140066163	0	0	1.011600912	8.696928072	0
146	6.00635316	0	1.558144618	3.020424886	3.248434627	3.772760938	2.48490665	0	0	0	1.098612289	3.401197382	8.796263287	0
147	0	0	0	0	0	0	0	0	0	0	0	0	8.812434124	0
148	5.710427017	0.405465108	1.504077397	0	1.098612289	6.395261598	0.810930216	4.634728988	0	0	0	4.48863637	8.79577145	0
149	0	0	2.788092909	0	3.32323584	4.877103901	4.772801027	0.810930216	0	1.504077397	0	5.721949779	8.739136022	0
150	1.504077397	0	2.277267285	2.803360381	3.979681654	3.766997233	3.228826156	5.645446898	1.981001469	2.583997552	3.409496184	6.961769867	8.814293275	0
151	0	0	0.916290732	0	1.504077397	3.425889994	3.384390263	2.442347035	0	3.091042453	0	3.590439381	8.794673401	0
152	1.658228077	0	3.267665989	0.693147181	1.558144618	3.63758616	3.157000421	0	0	0	0	3.079613758	8.631325125	0
153	0	0	3.044522438	3.286534473	2.890371758	2.833213344	2.140066163	0	0	0	0	5.025523907	8.7740036	0
154	2.1690537	0	1.011600912	0	0.810930216	3.449987546	1.749199855	0	0	4.957586073	0	2.788092909	8.758608788	0
155	0	0	0	0	0	0	0	0	0	0	5.270432163	0	8.679312041	0
156	6.289715571	0	5.664695086	4.753590191	5.05305601	4.480173696	4.791649753	3.993602992	0	0	0	5.620400866	8.637373352	0
157	0	0	1.609437912	3.218875825	2.014903021	4.219507705	3.970291914	0	0	4.814214813	5.134326766	3.701301974	8.683554729	0
158	3.032546247	0	2.708050201	2.420368129	2.847812143	5.302060353	4.736198448	2.818398258	4.622518824	0	2.079441542	3.725693427	8.618395072	0
159	1.981001469	0	2.014903021	2.140066163	2.545531272	2.818398258	1.504077397	0	2.197224577	0	0	3.349904087	8.662504923	0
160	4.234106505	0	2.970414466	2.463853241	3.33220451	4.007333185	1.945910149	0.693147181	0	0	0	4.656338473	8.640914118	0
161	0	0	0.559615788	2.302585093	3.761200116	2.525728644	-0.287682072	0	0	7.240649694	0	3.993602992	8.749455044	0
162	3.068052935	0	0	0	0.916290732	2.740840024	0	3.238678452	0	4.304065093	0	3.267665989	8.831456336	0
163	4.418840608	-0.287682072	3.449987546	3.90197267	4.742755849	4.665794808	3.238678452	0	0	2.079441542	2.48490665	6.087342747	8.773229786	0
164	0	0	2.079441542	2.277267285	3.719651113	4.427836171	1.446918983	1.446918983	0	0	0	6.238812787	8.640428006	0
165	2.90416508	0	2.442347035	0.916290732	1.446918983	3.314186005	2.327277706	2.327277706	0	0	0	2.818398258	8.430163632	0
166	1.658228077	0	2.602689685	0	-0.693147181	4.290459441	4.276666119	5.539300836	0	4.025351691	2.140066163	2.803360381	8.769429417	0
167	0	0	0	0	0	0	4.548599834	0	0	0	0	5.183187059	8.677907994	0
168	0	0	2.420368129	4.077537444	3.091042453	3.795489189	-0.287682072	0	3.238678452	0	0	4.993828176	8.796263287	0
169	0	0	2.251291799	0.693147181	2.140066163	6.543911846	2.917770732	0	0	0	0	7.477887009	8.844840892	0
170	2.397895273	-1.386294361	3.358637767	2.63905733	3.496507561	3.218875825	3.823191792	2.442347035	1.609437912	1.704748092	1.704748092	6.359141249	8.761393485	0
171	0.810930216	0	2.970414466	0	2.079441542	4.102643365	5.707940485	0	0.405465108	0	0	5.599347457	8.753766163	0
172	4.375757022	3.555348061	3.449987546	6.420402011	4.777020443	6.413458957	5.12693575	0	3.488902962	4.551241844	4.639571613	6.232448017	8.794370279	0
173	6.915475402	0	0	2.197224577	0	4.751432693	0	3.113515309	0	3.719651113	0	3.286534473	8.762333041	0
174	0	0	0	0	0.405465108	2.014903021	2.197224577	1.504077397	0	0	0	4.143134726	8.668239056	0
175	-0.693147181	0	0	1.098612289	1.791759469	0.559615788	0.559615788	0	0.223143551	0	-1.386294361	2.197224577	8.564649133	0
176	2.772588722	0	3.16758253	2.014903021	4.777020443	6.026469656	1.32175584	0	0	0	0	4.939855112	8.810086661	0
177	4.684443367	0	3.032546247	3.610917913	2.302585093	5.386786015	4.424846632	6.144185634	-0.693147181	0	4.543294782	4.007333185	8.863615759	0
178	3.772760938	0	3.457892725	2.995732274	4.905274778	5.16049105	3.228826156	4.02087741	0	0	2.995732274	5.566434284	8.366544705	0
179	0	0	3.056356895	3.555348061	-0.693147181	3.488902962	4.600157644	4.852030264	0	0	3.17805383	2.351375257	8.823353485	0
180	0	0	2.772588722	2.463853241	4.83031174	4.691347882	1.945910149	0	0	0	0	4.946985267	8.880063902	0
181	0	0	3.433987204	2.197224577	0	3.341093458	0	5.010635294	0	0	0	4.592591404	8.49269556	0
182	3.569532696	0	2.397895273	3.604138226	3.576550269	5.946074845	1.871802177	0	0	3.465735903	0	3.64414356	8.832770061	0
183	2.047692843	0	1.749199855	2.197224577	2.047692843	3.286534473	0.810930216	0	3.540959324	4.952299717	0	4.106767082	8.812210793	0
184	3.068052935	0	0	2.302585093	0	4.532599493	0	4.48863637	0	0	0	6.429719478	8.731255634	0
185	2.48490665	0	1.609437912	2.140066163	1.504077397	4.178226046	2.351375257	0	0	0	0	3.839452313	8.803649513	0
186	3.917010547	4.49980967	3.341093458	4.610157727	4.705015521	3.358637767	4.151039906	5.313205979	3.020424886	3.135494216	4.460144414	5.417210896	8.942428247	0
187	0	0	2.740840024	0	5.752572639	3.409496184	2.917770732	3.676300672	0	0	0	5.504314759	8.700306102	0
188	0	0	0	0	0	5.770662003	2.442347035	0	0	5.867176022	0	0	8.758215953	0
189	1.446918983	0	0	2.374905755	4.259152537	5.526448459	2.251291799	3.465735903	0	0	0	7.136284303	8.67688563	0
190	0.693147181	0	3.238678452	0	0	4.219507705	0.223143551	0	4.090169191	0	0	4.412798293	8.774119621	0
191	0	0	1.749199855	0	0.559615788	3.091042453	0.693147181	3.056356895	0	0	0	6.245137303	8.606942484	0
192	3.044522438	0	2.351375257	0	2.708050201	4.731802837	2.803360381	3.540959324	0	1.504077397	0.559615788	4.842216642	8.671115274	0
193	2.420368129	0	0	1.32175584	4.442651256	2.327277706	2.995732274	0	0	1.609437912	2.047692843	6.626386569	8.638126814	0
194	0	0	-0.693147181	0.559615788	3.135494216	5.986452005	1.871802177	0	0	0	0	7.626082758	8.746080217	0
195	6.48882492	2.277267285	1.909542505	3.725693427	3.951243719	3.865979067	3.979681654	0	0	0	5.343529709	5.067330638	8.826404341	0
196	2.847812143	0	3.941581808	2.442347035	5.12841833	3.392829132	2.079441542	0	0	0	0	5.046645732	8.734197939	0
197	0.405465108	0	3.511545439	3.349904087	3.157000421	5.147494477	3.314186005	3.449987546	0	3.33220451	0.405465108	4.280132327	8.456381052	0
198	3.610917913	0	0	3.238678452	6.170133608	3.688879454	4.468777561	6.007583929	3.286534473	0	0	4.801969762	8.612821502	0
199	0.916290732	0	2.833213344	1.446918983	2.251291799	4.297285406	3.817712326	6.217104979	0	4.007333185	2.833213344	4.197201948	8.836119538	0
200	0	0	0	0	0	0	2.983153491	0	0	0	0	0	8.861243782	0
201	5.239098007	0	0	0	0	3.305053521	0	0	0	0	0	1.871802177	8.84307382	0
202	4.363098625	0	2.621038824	3.907010464	4.327438444	4.110873864	3.617651945	4.516338972	-0.287682072	7.194249146	0	4.610157727	8.930725671	0
203	2.351375257	0	1.504077397	1.945910149	1.609437912	4.385146762	3.511545439	2.442347035	0	0	1.504077397	4.094344562	8.796338933	0
204	0	0	2.564949357	3.358637767	0	4.08176578	0	5.132852927	0	0	0	7.061763091	8.846137162	0
205	2.708050201	2.862200881	2.656756907	3.044522438	3.465735903	4.707275409	3.433987204	4.861748513	0	0	4.069026754	3.823191792	8.684062644	0
206	2.140066163	0	2.602689685	3.020424886	2.351375257	4.736198448	1.558144618	5.358941988	1.791759469	0	2.708050201	2.63905733	8.83757234	0
207	6.055026029	5.847161058	3.188416617	5.892334581	6.170133608	2.931193752	5.862920696	4.941642423	3.80666249	5.615861593	6.069004125	5.659482216	8.682792372	0
208	3.384390263	0	3.008154794	3.218875825	4.382026635	3.449987546	2.772588722	4.997212274	0	0	4.521788577	3.931825633	8.79769958	0
209	0	1.909542505	2.327277706	2.197224577	1.981001469	3.425889994	2.351375257	5.998936562	2.876385516	2.818398258	3.079613758	4.378896742	8.699097995	0
210	2.079441542	0	1.909542505	3.208825489	3.941581808	3.286534473	4.002777369	0	1.386294361	1.609437912	0.916290732	4.123093976	8.785845338	0
211	0	0	0	0	0	0	0	0	0	0	0	-0.287682072	8.766744956	0
212	2.564949357	0	3.33220451	2.48490665	2.602689685	2.90416508	1.945910149	0	0	0	0	2.890371758	8.817482952	0
213	3.761200116	0	3.188416617	3.124565145	2.602689685	3.688879454	0.693147181	0	2.525728644	0	0	3.737669618	8.626361448	0
214	0	0	0.693147181	0	0.405465108	2.847812143	0	0	0	0	0	3.091042453	8.807060375	0
215	0.693147181	0	1.945910149	2.351375257	4.976733742	3.358637767	1.704748092	4.01186834	0	0	1.945910149	3.091042453	8.876579456	0
216	3.449987546	0	3.526360525	2.079441542	3.36729583	3.701301974	4.094344562	0	0	0	0	6.234410726	8.901400614	0
217	4.394449155	0	0	4.372607413	4.629862799	3.941581808	6.421622268	2.525728644	0	0	5.393627546	6.01980902	8.90279567	0
218	1.871802177	0	3.113515309	1.252762968	2.48490665	5.013963084	4.208417018	0	0	4.241326753	0	6.338594078	8.738254577	0
219	2.583997552	0	1.504077397	1.178654996	1.909542505	3.979681654	2.463853241	0	0	0	2.327277706	4.725172978	8.854843305	0
220	2.525728644	0	3.17805383	1.704748092	2.251291799	6.045005314	3.951243719	0	0	0	0	5.092215281	8.893298144	0
221	4.448516376	0	0	0	0	0	0	6.873163834	0	0	0	3.970291914	8.785921776	0
222	4.143134726	0	1.609437912	2.047692843	2.890371758	3.392829132	2.708050201	4.946985267	0	0	1.504077397	3.749504076	8.638436899	0
223	2.302585093	0	3.341093458	3.912023005	5.451038454	5.899212187	4.166665224	0	0	0	0	7.554334824	8.784162222	0
224	6.049733455	0	2.505525937	2.833213344	3.157000421	4.343805422	2.374905755	5.423848089	0	0	0	6.84694314	8.7761671	0
225	4.204692619	2.397895273	1.871802177	3.188416617	0.405465108	4.700480366	4.237723145	3.044522438	0	0	0	4.672828834	8.747828608	0
226	2.397895273	0	2.251291799	2.302585093	2.944438979	5.108971195	3.417726684	1.658228077	0	3.951243719	2.602689685	5.402677382	8.788593431	0
227	2.847812143	1.386294361	0	3.267665989	4.060443011	3.772760938	2.302585093	2.047692843	0	0.405465108	2.691243083	2.302585093	8.840218276	0
228	5.522460418	-0.287682072	2.1690537	2.944438979	3.238678452	5.368309738	3.533686565	3.624340933	-0.693147181	1.791759469	1.832581464	5.377590547	8.744806737	0
229	2.140066163	0	3.433987204	2.251291799	4.545950826	4.143134726	2.197224577	0	0	1.098612289	0	4.073291153	8.904154828	0
230	1.658228077	0	2.708050201	5.867883485	3.157000421	5.084505143	5.178970609	0	0	0	3.135494216	3.511545439	8.865276331	0
231	3.16758253	2.970414466	1.504077397	1.32175584	2.876385516	3.198673118	2.656756907	2.442347035	0	0	0	7.701087103	8.791333993	0
232	2.674148649	-0.693147181	2.788092909	2.525728644	3.417726684	4.806068128	4.119037175	6.28692876	0	2.740840024	4.740574823	4.266194819	8.774042275	0
233	3.597312261	0	2.63905733	2.525728644	3.157000421	4.33073334	4.347046916	2.944438979	0	0	0	5.185988182	8.751553598	0
234	0	0	0	0	0	0	0	0	0	1.945910149	0	0	8.880515989	0
235	0	0	3.341093458	2.014903021	2.1102132	3.496507561	2.756840365	5.117993812	0	0	2.772588722	3.891820298	8.881002624	0
236	2.983153491	0	4.08176578	4.572130332	3.465735903	6.160679756	3.828641396	4.820281566	6.457554277	0.916290732	1.658228077	6.345636361	8.777940765	0
237	0	0	0	0	0	3.912023005	0	6.153795959	0	0	0	0	8.808555982	0
238	-0.693147181	0	1.749199855	3.941581808	1.252762968	4.574710979	2.1102132	4.774912961	2.197224577	0	1.446918983	4.700480366	8.865593999	0
239	0	0	1.945910149	2.251291799	2.302585093	5.399293284	-0.693147181	0	3.044522438	0	0	4.600157644	8.875846178	0
240	4.564348191	1.609437912	3.135494216	4.665794808	4.768563733	6.56526497	2.90416508	3.16758253	5.424950017	0.916290732	2.970414466	4.672828834	8.860889273	0
241	-0.693147181	0	3.157000421	2.674148649	3.295836866	4.840242308	2.740840024	0	0.405465108	0	1.098612289	3.731699451	8.821621755	0
242	4.430816799	0	2.442347035	3.695110004	3.701301974	2.862200881	1.791759469	0	0	0	0	4.397530821	8.76029622	0
243	4.21582446	3.113515309	3.056356895	4.369447852	4.521788577	3.828641396	4.073291153	2.079441542	4.820281566	2.890371758	3.70745584	4.532599493	8.926185405	0
244	5.046645732	4.629862799	3.488902962	5.513428746	5.641907071	6.042632834	4.828313737	6.428912701	1.178654996	3.198673118	5.463831805	7.43999987	8.880585523	0
245	5.90195004	0	2.351375257	2.525728644	2.442347035	5.090678002	4.556505014	2.944438979	0	6.206575927	1.871802177	6.071314929	8.728547522	0
246	0	0	1.704748092	0	0	5.192956851	4.59511985	2.944438979	0	0	0	5.201255654	8.813735892	0
247	0	0	0	0	0	3.896909368	3.896909368	3.044522438	0	0.405465108	0	2.708050201	8.872627366	0
248	3.056356895	0	1.178654996	2.63905733	3.157000421	3.496507561	2.079441542	0	0	0	0	3.433987204	8.755028291	0
249	3.676300672	6.211603589	4.48863637	0	-0.693147181	4.436751534	3.218875825	3.417726684	0	0	0	4.445588116	8.540274751	0
250	1.386294361	-1.386294361	2.140066163	3.020424886	3.433987204	4.551241844	3.044522438	0	3.079613758	0	2.197224577	3.970291914	8.76569255	0
251	3.113515309	0	2.420368129	0	1.252762968	3.761200116	3.044522438	4.672828834	0.810930216	0	0.223143551	6.329275173	8.915365102	0
252	4.540631665	3.650658241	2.63905733	4.310799125	4.290459441	6.730122712	5.574053368	6.208086881	0	4.064744092	4.248495242	5.917548864	8.832806529	0
253	0	0	2.351375257	3.576550269	2.079441542	4.584967479	0	5.724401762	1.098612289	0	4.280132327	6.278521424	8.894018741	0
254	5.143124477	0	1.791759469	2.1102132	2.63905733	5.239098007	2.079441542	3.755369195	1.252762968	3.526360525	1.749199855	4.545950826	8.83938538	0
255	2.079441542	4.200954297	3.358637767	3.032546247	3.676300672	3.855452654	2.995732274	3.481240089	1.011600912	0	2.803360381	4.468777561	8.905512141	0
256	0.810930216	0	1.446918983	2.224623552	3.17805383	6.285998095	1.871802177	4.553876892	1.504077397	4.077537444	0	4.791649753	8.873678117	0
257	1.945910149	0	2.602689685	2.197224577	2.944438979	5.244389025	4.337290741	5.274280789	0	0	2.140066163	7.697121317	8.831346781	0
258	5.035327907	0	1.704748092	5.720311777	3.384390263	4.516338972	4.085976313	5.202632116	0	1.945910149	0	2.862200881	8.871505346	0
259	5.951943789	3.457892725	3.979681654	4.955827058	4.934473933	5.223054882	4.684443367	3.562465529	0	2.63905733	3.850147602	5.018934097	8.678461339	0
260	5.947382035	3.496507561	3.258096538	4.731802837	4.774912961	4.421848129	5.072043922	2.564949357	0	5.314436748	4.060443011	4.574710979	8.927844826	0
261	4.65396035	0	2.442347035	2.708050201	3.044522438	6.163840981	2.957511061	3.650658241	1.098612289	0	0	3.688879454	8.885959736	0
262	0	0	1.446918983	2.140066163	0	5.025523907	2.251291799	5.170483995	0	1.098612289	1.704748092	3.650658241	8.861208337	0
